# Supplementary material for: A Biological Comparison of Three Colletotrichum Species Associated with Alfalfa Anthracnose in Northern China
Source: Plants (Basel). 2024 Jun 27;13(13):1780. doi: 10.3390/plants13131780 (PMC11244077; doi:10.3390/plants13131780)
Supplement: Supplementary file 1 [file plants-13-01780-s001.zip]

Archive with 2 entries (2 files):
- Table S1-S5.pdf
- Table S6.xlsx
