# Supplementary material for: A Biological Comparison of Three Colletotrichum Species Associated with Alfalfa Anthracnose in Northern China
Source: Plants (Basel). 2024 Jun 27;13(13):1780. doi: 10.3390/plants13131780 (PMC11244077; doi:10.3390/plants13131780)
Supplement: Supplementary file 1 [file plants-13-01780-s001.zip › Table S6.xlsx]

## Sheet: Temperature
		Isolate	Colony diameter (cm)
			4℃	10℃	15℃	20℃	25℃	30℃	35℃
	1	YMSD02	0.025	0.225	1.4625	3	3.8875	2.45	0
	2	YMSD01	0.075	0.575	1.5	2.9625	3.6875	2.4	0
	3	JQSD15	0	0.5125	2.05	3.2125	4.05	3.275	0
	4	JQSD01	0.2	1.0375	2.325	3.6	4.275	3.1375	0
	5	JQSD02	0.05	0.7125	2.175	3.475	4.225	3.15	0
	6	JQSD11	0.2375	0.525	2.1875	3.6125	4.15	3.1	0
	7	JQSD13	0.1375	0.3625	1.7125	2.9	3.7875	2.7875	0
	8	GTSD07	0.525	0.65	2.2625	3.9125	4.375	3.525	0
	9	GTSD10	0.4375	0.875	2.5	3.95	4.6125	3.5125	0
	10	LZSD07	0.1	1.1875	2.4375	3.65	4.675	3.5875	0
	11	LZSD10	0.1125	1.0375	1.6375	2.875	3.7625	2.9375	0
	12	LZSD11	0.025	0.7625	1.9875	3.3	3.9875	2.6125	0
	13	LZSD12	0.0875	0.4625	1.95	3.425	4.3125	3.2875	0
	14	YCSN10	0.175	0.6	2.025	3.25	4.05	3.2875	0
	15	JQBD15	0.2	0.75	2.25	4	5.85	4.425	0.1875
	16	JQBD16	0.125	1.475	3.3625	5.1625	5.95	4.6125	0
	17	LZBD07	0.825	1.6875	3.3875	5.5625	6.4875	4.55	0.35
	18	LZBD08	0.7	1.75	3.3375	5.725	7.0625	5.7125	0.2625
	19	LZBD01	0.1375	1.05	2.175	3.575	4.675	3.8375	0.1
	20	GRBN20	0.625	1.025	2.4125	3.8125	4.8625	3.2625	0.2
	21	NMNT21	0	0.7125	2.2625	4.75	5.575	6.05	3.275
	22	NMNT22	0	0.7125	2.3	4.325	7.0125	6.8375	2.7375
	23	NMNT23	0	0.9	2.35	4.7875	5.85	5.975	3.1625
	24	NMNT24	0	0.5875	2.425	4.9875	6.925	7.3625	3.7125
		Isolate	Conidial germination (%)
			4℃	10℃	15℃	20℃	25℃	30℃	35℃
	1	YMSD02	9	45	71.6667	76.6667	79	46	11.6667
	2	YMSD01	7	42.6667	65	72.6667	80	50	10.6667
	3	JQSD15	8.66667	48.6667	72	84.3333	86.3333	89	24
	4	JQSD01	2	40	60.6667	83.3333	42	16	5
	5	JQSD02	9.66667	55	30	28.6667	29	16.6667	24.3333
	6	JQSD11	5.66667	53.6667	87.6667	79	89.3333	77.6667	23
	7	JQSD13	6.66667	52	92.3333	90.3333	87.3333	83.6667	23.6667
	8	GTSD07	4	65.6667	71.6667	87.6667	63.6667	58	15
	9	GTSD10	3	41	57.6667	88	77.6667	51	0
	10	LZSD07	7	33.6667	36.6667	54.3333	80.3333	24	20
	11	LZSD10	5	47	76	90	92	76.3333	16
	12	LZSD11	7	39	35.6667	38.6667	42	34	23
	13	LZSD12	5.33333	56	57.6667	54	50.6667	54	0
	14	YCSN10	5.66667	52.6667	81	80.6667	85	56	26
	15	JQBD15	11.3333	64	87.6667	91.3333	90	79.6667	67
	16	JQBD16	12.3333	47	79.6667	82.3333	92	81.6667	40
	17	LZBD07	9	50	81	89.67	85.67	87	61
	18	LZBD08	10	40.6667	54.6667	85	89.6667	61	28.6667
	19	LZBD01	11.6667	48	82	90	91.3333	82.6667	30
	20	GRBN20	10.3333	45	76.6667	88	90	80.6667	45.3333
	21	NMNT21	1.33333	73	85	83	88.6667	85.6667	66
	22	NMNT22	3.66667	75.6667	92.6667	90.6667	94	86.6667	64.6667
	23	NMNT23	1	66.6667	88.3333	86.3333	86	77	61.6667
	24	NMNT24	7.66667	73.6667	70.6667	80.6667	85.6667	74.6667	62.6667
		Isolate	Sporulation (× 104 conidia)
			4℃	10℃	15℃	20℃	25℃	30℃	35℃
	1	YMSD02	0	0	1.33	0	0	0	0
	2	YMSD01	0	1.67	0	0	0	0	0
	3	JQSD15	0	1	2.67	1	1	0	0
	4	JQSD01	0	0.67	0	0	0	0	0
	5	JQSD02	0	0	0	0	0	0.67	0
	6	JQSD11	0	0	0	0	0	0	0
	7	JQSD13	0	0	0	0	0	0	0
	8	GTSD07	0	0	1.33	1	0	0	0
	9	GTSD10	0	4	4	2.67	1.33	0	0
	10	LZSD07	0	0	2.67	2	0.67	0	0
	11	LZSD10	0	3	1.33	0.33	0.67	0	0
	12	LZSD11	0	0.33	0.67	0	0	0	0
	13	LZSD12	0	0	1.33	0	1.33	0	0
	14	YCSN10	0	1.33	1.33	0.67	2	0	0
	15	JQBD15	0	0.67	0	0	0	0	0
	16	JQBD16	0	1.67	6.33	5.33	16	1	0
	17	LZBD07	0	0	0	0	0	1.33	0
	18	LZBD08	0	0	1	0	1	0.33	0
	19	LZBD01	0	0	0.33	0	1	1	0
	20	GRBN20	0	0	1	1	1	0.67	0
	21	NMNT21	0	0	0	0	0	0	0
	22	NMNT22	0	0	0	0.67	0	0	0
	23	NMNT23	0	0	0	0	0	0	0
	24	NMNT24	0	0	1	14.67	198.33	90	1

## Sheet: Culture medium
		Isolate	Colony diameter (cm)
			PDA	OA	PSA	CDM	SNA	PCA	WA
	1	YMSD02	3.775	2.4875	3.85	2.125	2.3125	3.1375	0.5
	2	YMSD01	3.5625	2.325	3.5375	1.775	2.0875	3	0.45
	3	JQSD15	3.7875	2.7375	3.8125	3.0875	2.7625	3.3	0.6375
	4	JQSD01	3.675	2.375	3.5625	2.6375	2.5875	3.05	0.5
	5	JQSD02	3.775	2.275	3.5125	2.675	2.6125	3.075	0.4
	6	JQSD11	3.925	2.5625	3.65	2.3	2.175	3.225	0.6125
	7	JQSD13	3.6	2.4375	3.05	2.9625	2.375	2.125	0.6
	8	GTSD07	3.9	2.75	4.1625	3.4125	3.2	3.55	0.65
	9	GTSD10	4.475	3.0875	4.275	3.2	2.975	3.7	0.8625
	10	LZSD07	3.9375	2.7375	3.9	3.4875	3.05	3.4125	0.825
	11	LZSD10	4.2375	2.6875	3.625	2.55	2.775	3.275	0.9625
	12	LZSD11	3.975	2.7375	3.6625	2.8	2.5	3.2625	0.65
	13	LZSD12	4.0625	2.775	3.8625	3.0125	2.8875	3.4375	0.575
	14	YCSN10	3.7625	2.65	3.6375	2.6125	2.8375	3.3	0.6
	15	JQBD15	6.0375	5.5125	5.225	4.65	4.2375	5.1	2.875
	16	JQBD16	6.3	5.2125	5.975	4.5875	4.6125	5.225	3.075
	17	LZBD07	6.4625	5.275	6	4.025	4.6625	5.15	2.15
	18	LZBD08	7.0125	5.9	6.6375	4.4625	5.15	5.45	2.6625
	19	LZBD01	4.825	4.65	4.5	2.2875	2.5875	4	2.225
	20	GRBN20	4.925	4.475	5.2625	2.7375	3.5375	4.75	2.2375
	21	NMNT21	6.3	5.875	6.575	5.525	4.9375	6.7125	2.375
	22	NMNT22	7.15	6.2125	7.725	5.5875	4.975	7.0625	2.475
	23	NMNT23	5.7875	5.7375	6.8625	5.25	4.65	6.725	2.3875
	24	NMNT24	7.4125	6.325	7.175	5.25	4.0625	6.5125	2.2125
		Isolate	Conidial germination (%)
			PDA	OA	PSA	CDM	SNA	PCA	WA
	1	YMSD02	58	49.3333	48.6667	23.3333	28	84.6667	12.6667
	2	YMSD01	33.3333	27.6667	31.6667	23.3333	75	34.3333	11.3333
	3	JQSD15	76.3333	67	70.3333	70.6667	7	82.6667	12
	4	JQSD01	61.3333	67.6667	74.6667	28.3333	21	69.6667	14.6667
	5	JQSD02	44.6667	47.6667	50.6667	50.6667	14	41	22.3333
	6	JQSD11	46.3333	58	48	80.6667	74	53	12.6667
	7	JQSD13	84.6667	77	84	69.6667	63	84.3333	31.3333
	8	GTSD07	49	58.3333	50	18	86	54	5.66667
	9	GTSD10	59.3333	47.6667	49.6667	55.6667	51	54.6667	10
	10	LZSD07	76.6667	71.3333	75.6667	42.3333	37	74	44
	11	LZSD10	75	77.6667	72.6667	27.6667	56.3333	78	5
	12	LZSD11	50.3333	46.3333	52	22.3333	69.6667	52.3333	8.66667
	13	LZSD12	35.6667	37.6667	28.6667	17.6667	66	33.3333	18.3333
	14	YCSN10	31.3333	40.6667	40	47.6667	23.3333	60.3333	8.66667
	15	JQBD15	85.3333	88.3333	94	81	89	91	42
	16	JQBD16	89.3333	90	89.6667	80	91	88	58.3333
	17	LZBD07	88.3333	84.6667	92	79	87	85	44
	18	LZBD08	84.6667	90	82.6667	57.3333	91	80.6667	4
	19	LZBD01	83	85.3333	70.3333	17	88	85.3333	5.66667
	20	GRBN20	71.3333	75	72.6667	23.3333	81.3333	73	13.6667
	21	NMNT21	90.3333	91	83.6667	90	92.3333	85	47
	22	NMNT22	89.6667	88.3333	88.6667	85	85.6667	88.3333	33.6667
	23	NMNT23	94.3333	90.6667	94.6667	90.3333	91.6667	95.6667	21.6667
	24	NMNT24	89	90.3333	85.3333	92	92	87.6667	8
		Isolate	Sporulation (× 104 conidia)
			PDA	OA	PSA	CDM	SNA	PCA	WA
	1	YMSD02	0	0	1.33	0	0	0	0
	2	YMSD01	0	1.67	0	0	0	0	0
	3	JQSD15	0	1	2.67	1	1	0	0
	4	JQSD01	0	0.67	0	0	0	0	0
	5	JQSD02	0	0	0	0	0	0.67	0
	6	JQSD11	0	0	0	0	0	0	0
	7	JQSD13	0	0	0	0	0	0	0
	8	GTSD07	0	0	1.33	1	0	0	0
	9	GTSD10	0	4	4	2.67	1.33	0	0
	10	LZSD07	0	0	2.67	2	0.67	0	0
	11	LZSD10	0	3	1.33	0.33	0.67	0	0
	12	LZSD11	0	0.33	0.67	0	0	0	0
	13	LZSD12	0	0	1.33	0	1.33	0	0
	14	YCSN10	0	1.33	1.33	0.67	2	0	0
	15	JQBD15	0	0.67	0	0	0	0	0
	16	JQBD16	0	1.67	6.33	5.33	16	1	0
	17	LZBD07	0	0	0	0	0	1.33	0
	18	LZBD08	0	0	1	0	1	0.33	0
	19	LZBD01	0	0	0.33	0	1	1	0
	20	GRBN20	0	0	1	1	1	0.67	0
	21	NMNT21	0	0	0	0	0	0	0
	22	NMNT22	0	0	0	0.67	0	0	0
	23	NMNT23	0	0	0	0	0	0	0
	24	NMNT24	0	0	1	14.67	198.33	90	1
